# Supplementary material for: The C2H2 Zinc Finger Protein MaNCP1 Contributes to Conidiation through Governing the Nitrate Assimilation Pathway in the Entomopathogenic Fungus Metarhizium acridum
Source: J Fungi (Basel). 2022 Sep 7;8(9):942. doi: 10.3390/jof8090942 (PMC9505000; doi:10.3390/jof8090942)
Supplement: Supplementary file 1 [file jof-08-00942-s001.zip]

Archive with 1 entries (1 files):
- jof-1910419-supplementary.pdf
